# Supplementary material for: Broad-Spectrum Antimicrobial ZnMintPc Encapsulated in Magnetic-Nanocomposites with Graphene Oxide/MWCNTs Based on Bimodal Action of Photodynamic and Photothermal Effects
Source: Pharmaceutics. 2022 Mar 26;14(4):705. doi: 10.3390/pharmaceutics14040705 (PMC9028436; doi:10.3390/pharmaceutics14040705)
Supplement: Supplementary file 1 [file pharmaceutics-14-00705-s001.zip]

Archive with 1 entries (1 files):
- pharmaceutics-1561011-supplementary.pdf
